# Supplementary material for: Small molecule degraders of the hepatitis C virus protease reduce susceptibility to resistance mutations
Source: Nat Commun. 2019 Aug 1;10:3468. doi: 10.1038/s41467-019-11429-w (PMC6672008; doi:10.1038/s41467-019-11429-w)
Supplement: Supplementary file 4 — Source Data [file 41467_2019_11429_MOESM4_ESM.xlsx]

## Sheet: Figure 1c
Figure 1c
	telaprevir	DGY-03-081	DGY-04-035	DGY-08-097
experiment #1	27.76	363.5	354.3
experiment #2	57.13	474.4	301.5
experiment #3	62.39		212.7
experiment #4	39.28		268.2
experiment #5	19.75		234.5
experiment #6	45.14		344.1
experiment #7 (representative experiment shown)	20.25	371.9	356.4	257.7
experiment #8	18.19			191.7
experiment #9	13.05	329.3		291
average IC50 value reported	33.66	384.775	295.957	246.8

## Sheet: Figure 2a
Figure 2a
	telaprevir	DGY-03-081	DGY-04-035	DGY-08-097
experiment #1	n/a		438
experiment #2	n/a	695	379
experiment #3	n/a		650
experiment #4	n/a			49
experiment #5	n/a		532	46
experiment #6	n/a			54
experiment #7 (representative experiment shown)	n/a	642	444	51
average DC50 value reported	n/a	668.5	488.6	50

## Sheet: Figure 2d
Figure 2d
	DMSO + DMSO	DMSO + lenalidomide	telaprevir + DMSO	telaprevir + lenalidomide	DGY-08-097 + DMSO	DGY-08-097 + lenalidomide	DGY-08-097-BUMP + DMSO	DGY-08-097-BUMP + lenalidomide
experiment #1	1	1	0.923068	0.923068	0.230761	0.615368	0.923068	0.923068
experiment #2	1	1.08334	1	1	0.249994	0.583318	0.916662	1
average value reported	1	1.04167	0.961534	0.961534	0.240377	0.599343	0.919865	0.961534

## Sheet: Figure 3a
Figure 3a
	telaprevir	DGY-08-097
experiment #1	114.4	706.1
experiment #2	91.14	626.5
experiment #3 (representative experiment shown)	85.81	424.5
experiment #4	236.2	1234
average IC50 value reported	131.887	747.775

## Sheet: Figure  3b
Figure 3b
	lanes:	1	2	3	4	5	6
		DMSO + DMSO	DMSO + MLN4924	telaprevir + DMSO	telaprevir + MLN4924	DGY-08-097 + DMSO	DGY-08-097 + MLN4924
NS3 blot
GAPDH blot
antibody was added to membrane previously blotted with NS3 antibody

## Sheet: Figure  3c
Figure 3c
	lanes:	1	2	3	4	5	6	7	8	9	10	11	12	13	14
		DMSO	156 nM telaprevir	312 nM telaprevir	625 nM telaprevir	1250 nM telaprevir	2500 nM telaprevir	5000 nM telaprevir	DMSO	156 nM DGY-08-097	312 nM DGY-08-097	625 nM DGY-08-097	1250 nM DGY-08-097	2500 nM DGY-08-097	5000 nM DGY-08-097
NS3 blot - wildtype cells
CRBN blot - wildtype cells
antibody was added to membrane previously blotted with NS3 antibody
CRBN position is indicated with an arrow
GAPDH blot - wildtype cells
antibody was added to membrane previously blotted with NS3 and CRBN antibodies
NS3 blot - CRBN-/- cells
CRBN blot - CRBN-/- cells
antibody was added to membrane previously blotted with NS3 antibody
CRBN position is indicated with arrows (absent)
GAPDH blot - CRBN-/- cells
antibody was added to membrane previously blotted with NS3 and CRBN antibodies

## Sheet: Figure  4a
Figure 4a
	lanes:	1	2	3	4	5	6	7	8	9	10	11	12	13	14
		5000 nM telaprevir	2500 nM telaprevir	1250 nM telaprevir	625 nM telaprevir	312 nM telaprevir	156 nM telaprevir	DMSO	5000 nM DGY-08-097	2500 nM DGY-08-097	1250 nM DGY-08-097	625 nM DGY-08-097	312 nM DGY-08-097	156 nM DGY-08-097	DMSO
NS3 blot - wildtype virus
GAPDH blot - wildtype virus
antibody was added to membrane previously blotted with NS3 antibody
NS3 blot - NS3-V55A virus
GAPDH blot - NS3-V55A virus
antibody was added to membrane previously blotted with NS3 antibody
NS3 blot - NS3-A156S virus
GAPDH blot - NS3-A156S virus
antibody was added to membrane previously blotted with NS3 antibody

## Sheet: Figure 4b
Figure 4b
	wildtype virus		NS3-V55A virus		NS3-A156S virus
	telaprevir	DGY-08-097	telaprevir	DGY-08-097	telaprevir	DGY-08-097
experiment #1	110.4	629.9	189.9	403.2	756.4	2015
experiment #2	72.06	416.7	303.5	379.8
experiment #3 (representative experiment shown)	111.3	626.5	371.5	742.2	1141	1107
average IC50 value reported	97.92	557.7	288.3	508.4	948.7	1561

## Sheet: Supplementary Figure 1a
Supplementary Figure 1a

## Sheet: Supplementary Figure 1b
Supplementary Figure 1b

[truncated: 9 more sheets: Supplementary Figure 2c, Supplementary Figure 3d, Supplementary Figure 4a, Supplementary Figure 4b, Supplementary Figure 4c, Supplementary Figure 5, Supplementary Figure 6a, Supplementary Figure 6b, Supplementary Figure 6c]
